# Supplementary material for: Effects of In Vitro Interactions of Oviduct Epithelial Cells with Frozen–Thawed Stallion Spermatozoa on Their Motility, Viability and Capacitation Status
Source: Animals (Basel). 2021 Jan 3;11(1):74. doi: 10.3390/ani11010074 (PMC7823615; doi:10.3390/ani11010074)
Supplement: Supplementary file 1 [file animals-11-00074-s001.zip]

Archive with 7 entries (4 files):
- Supplementary files/
- Supplementary files/Suppl Video 1.MOV
- __MACOSX/
- __MACOSX/Supplementary files/
- __MACOSX/Supplementary files/._Suppl Video 1.MOV
- Supplementary files/manuscript.v8 changes accepted.docx
- __MACOSX/Supplementary files/._manuscript.v8 changes accepted.docx
